# Supplementary material for: Metabolic Status Influences Probiotic Efficacy for Depression—PRO-DEMET Randomized Clinical Trial Results
Source: Nutrients. 2024 May 3;16(9):1389. doi: 10.3390/nu16091389 (PMC11085729; doi:10.3390/nu16091389)
Supplement: Supplementary file 1 [file nutrients-16-01389-s001.zip]

Archive with 1 entries (1 files):
- nutrients-2979804-supplementary.pdf
